# Supplementary material for: CARD9 Forms an Alternative CBM Complex in Richter Syndrome
Source: Cancers (Basel). 2022 Jan 21;14(3):531. doi: 10.3390/cancers14030531 (PMC8833648; doi:10.3390/cancers14030531)
Supplement: Supplementary file 1 [file cancers-14-00531-s001.zip]

Archive with 1 entries (1 files):
- cancers-1496609-supplementary.pdf
